# Supplementary material for: Long-Term Impact of Diffuse Traumatic Brain Injury on Neuroinflammation and Catecholaminergic Signaling: Potential Relevance for Parkinson’s Disease Risk
Source: Molecules. 2024 Mar 26;29(7):1470. doi: 10.3390/molecules29071470 (PMC11013319; doi:10.3390/molecules29071470)
Supplement: Supplementary file 1 [file molecules-29-01470-s001.zip]

Archive with 1 entries (1 files):
- molecules-2835043-supplementary.pdf
